# Supplementary material for: Contextual Determinants of Clinical Pharmacists’ Contributions to Team-Based Antimicrobial Stewardship in Jordanian Hospitals: A Realist-Informed Qualitative Study
Source: Antibiotics (Basel). 2026 Jul 8;15(7):670. doi: 10.3390/antibiotics15070670 (PMC13406008; doi:10.3390/antibiotics15070670)
Supplement: Supplementary file 1 [file antibiotics-15-00670-s001.zip]

Archive with 3 entries (3 files):
- COREQ_Checklist_Supplementary S1.pdf
- Interview guide Supplementary Material S2.pdf
- Supplementary Material S3.pdf
